# Supplementary material for: Characterization of mycobacteria and mycobacteriophages isolated from compost at the São Paulo Zoo Park Foundation in Brazil and creation of the new mycobacteriophage Cluster U
Source: BMC Microbiol. 2016 Jun 17;16:111. doi: 10.1186/s12866-016-0734-3 (PMC4912749; doi:10.1186/s12866-016-0734-3)
Supplement: Additional file 1: Table S1. — Similarity of sequenced phages with phages deposited in the GenBank. The phage genomes sequences were compared with sequences deposited in the GenBank using the Basic Local Alignment Search Tool (BLAST: http://blast.ncbi.nlm.nih.gov/Blast.cgi). (XLSX 49 kb) [file 12866_2016_734_MOESM1_ESM.xlsx]

## Sheet: Sheet1
Phage	most similar phages	Max Score	cover (%)	E-value	identity (%)	Accession number	source	procedence	family	subfamily
Florinda	Daenerys	45421	77	0.0	93	KF017005	soil	Pittsburgh, PA, USA	F	F1
	Saal	37055	68	0.0	95	KJ025956	soil	Richmond, VA, USA	F	F1
	Ibhubesi	30766	70	0.0	92	JF937098	soil	Zimbali, KwaZulu-Natal, South Africa	F	F1
	Hades	28470	64	0.0	95	KM101122	soil	Rayville, LA, USA	F	F1
	RockyHorror		61	0.0	92	JF704117	soil	Santa Cruz, CA, USA	F	F1
Girafales	Danaerys	27848	64	0.0	93	KF017005	soil	Pittsburgh, PA, USA	F	F1
	Dorothy	25994	66	0.0	93	JX411620	soil	Leawood, KS, USA	F	F1
	DotProduct	21357	66	0.0	91	JN859129	soil	Irvine, CA, USA	F	F1
	GUmbie	20851	60	0.0	90	JN398368	soil	Spokane, WA, USA	F	F1
	RockyHorror	20700	71	0.0	92	JF704117	soil	Santa Cruz, CA, USA	F	F1
Quico	Danaerys	27848	65	0.0	93	KF017005	soil	Pittsburgh, PA, USA	F	F1
	Dorothy	25994	66	0.0	93	JX411620	soil	Leawood, KS, USA	F	F1
	DotProduct	21357	66	0.0	91	JN859129	soil	Irvine, CA, USA	F	F1
	GUmbie	20851	60	0.0	90	JN398368	soil	Spokane, WA, USA	F	F1
	RockyHorror	20700	71	0.0	92	JF704117	soil	Santa Cruz, CA, USA	F	F1
Nhonho	CASbig	38568	84	0.0	96	KC701493	soil	Yanling County, Henen, China	A	A1	Teng et al., Virologica Sinica, 30:76-79.2015
	Wheeler	35266	86	0.0	96	KF416340	soil	Durban, KwaZulu-Natal, South Africa	A	A1
	Marcell	28875	85	0.0	96	JX307705	soil	Machias, ME, USA	A	A1
	JC27	27508	84	0.0	95	JF937099	soil	Pittsburgh, PA, USA	A	A1
	Nerujay	25671	84	0.0	97	KR080201	soil	Pittsburgh, PA, USA	A	A1
Barriga	Euphoria	43002	86	0.0	97	JN153086	soil	Bethlehem, PA,USA	A	A1
	Lesedi	38804	82	0.0	97	JF937100	soil	Zimbali, KwaZulu-Natal, South Africa	A	A1
	KBG	38802	81	0.0	97	EU744248	dirt	KY, USA	A	A1
	Solon	38771	83	0.0	97	EU826470	soil	Solon, IA, USA	A	A1
	Lamina13	38213	85	0.0	96	KJ409696	soil	Oxford, OH, USA	A	A1
Pops	Numberten	84815	99	0.0	99	KJ194583	soil	Pittsburgh, PA, USA	B	B1
	Eremos	84668	99	0.0	99	KM236502	soil	Cosco Junction, CA, USA	B	B1
	Pipsqueak	84542	97	0.0	99	KP027208	soil	Maple Grove, MN, USA	B	B1
	ShiVal	84494	99	0.0	99	KC576784	soil	Rockaway, NJ, USA	B	B1
	Suffolk	84380	98	0.0	99	KF713485	soil	Covallis, OR, USA	B	B1
Godines	Ares	88854	99	0.0	98	JN699004	soil	Washington, DC, USA	B	B2
	Qyrzula	86963	99	0.0	98	DQ394048	soil	Pittsburgh, PA, USA	B	B2
	TA17A	57119	97	0.0	98	KF024722	soil	Provo, UT, USA	B	B2
	Hedgerow	55973	96	0.0	98	JN698991	soil	Pittsburgh, PA, USA	B	B2
	Arbiter	55884	96	0.0	98	JN618996	soil	Fredericksburg, VA, USA	B	B2
Madruga	Patience	1.026e+05	99		98	JN412589	soil	Durban, KwaZulu-Natal, South Africa	U		Pope et al., Mbio,5:e02145-14,2014
